# Supplementary material for: Corneal Endothelial-like Cells Derived from Induced Pluripotent Stem Cells for Cell Therapy
Source: Int J Mol Sci. 2023 Aug 4;24(15):12433. doi: 10.3390/ijms241512433 (PMC10418878; doi:10.3390/ijms241512433)
Supplement: Supplementary file 1 [file ijms-24-12433-s001.zip]

Archive with 1 entries (1 files):
- ijms-2507618-supplementary.pdf
